# Supplementary material for: Cerebral Folate Metabolism in Post-Mortem Alzheimer’s Disease Tissues: A Small Cohort Study
Source: Int J Mol Sci. 2022 Dec 30;24(1):660. doi: 10.3390/ijms24010660 (PMC9820589; doi:10.3390/ijms24010660)
Supplement: Supplementary file 1 [file ijms-24-00660-s001.zip]

Archive with 1 entries (1 files):
- ijms-2085580-supplementary.pdf
